# Supplementary material for: Selective Depletion of rRNA Enables Whole Transcriptome Profiling of Archival Fixed Tissue
Source: PLoS One. 2012 Aug 10;7(8):e42882. doi: 10.1371/journal.pone.0042882 (PMC3416766; doi:10.1371/journal.pone.0042882)
Supplement: Table S1 — DNA probes used for SDRNA1 and SDRNA2. (XLSX) [file pone.0042882.s004.xlsx]

## Sheet: Table S1
DNA Probes used for SDRNA1 and SDRNA2
Target	Name	Sequence (5'-3')
18S rRNA	18srRNA.R01	TTAATCATGGCCTCAGTTCCGAAAACCAACAAAATAGAACCGCGGTCCTATTCCATTATTCCTAGCTGCGGTATCCAGGC
18S rRNA	18srRNA.R02	GCTTTCGCTCTGGTCCGTCTTGCGCCGGTCCAAGAATTTCACCTCTAGCGGCGCAATACGAATGCCCCCGGCCGTCCCTC
18S rRNA	18srRNA.R03	TGGTCGGAACTACGACGGTATCTGATCGTCTTCGAACCTCCGACTTTCGTTCTTGATTAATGAAAACATTCTTGGCAAAT
18S rRNA	18srRNA.R04	TCCTCGTTCATGGGGAATAATTGCAATCCCCGATCCCCATCACGAATGGGGTTCAACGGGTTACCCGCGCCTGCCGGCGT
18S rRNA	18srRNA.R05	ATCGGTAGTAGCGACGGGCGGTGTGTACAAAGGGCAGGGACTTAATCAACGCAAGCTTATGACCCGCACTTACTGGGAAT
18S rRNA	18srRNA.R06	TTCGACCGTCTTCTCAGCGCTCCGCCAGGCCGTGGGCCGACCCCGGCGGGGCCGATCCGAGGGCCTCACTAAACCATCCA
18S rRNA	18srRNA.R07	GGGGGCTCGAGGACGGGCCCGGCGCCCCGCAAGCGAGGAGGACGACGGACGGACGG
18S rRNA	18srRNA.R08	TTTGAGACAAGCATATGCTACTGGCAGGATCAACCAGGTAGGTAGGTAGAGCGCGGCGAGGCCCCGACGCGGCCGGACGG
18S rRNA	18srRNA.R09	AAGGAACCATAACTGATTTAATGAGCCATTCGCAGTTTCACTGTACCGGCCGTGCGTACTTAGACATGCATGGCTTAATC
18S rRNA	18srRNA.R10	CGAAGGGGGTCAGCGCCCGTCGGCATGTATTAGCTCTAGAATTACCACAGTTATCCAAGTAGGAGAGGAGCGAGCGACCA
18S rRNA	18srRNA.R11	CCGCGGCCCGCCCCCCGGCCGGGGCCGGAGAGGGGCTGACCGGGTTGGTTTTGATCTGATAAATGCACGCATCCCCCCCG
18S rRNA	18srRNA.R12	TAGGGCAGACGTTCGAATGGGTCGTCGCCGCCACGGGGGGCGTGCGATCGGCCCGAGGTTATCTAGAGTCACCAAAGCCG
18S rRNA	18srRNA.R13	CTCCCTCTCCGGAATCGAACCCTGATTCCCCGTCACCCGTGGTCACCATGGTAGGCACGGCGACTACCATCGAAAGTTGA
18S rRNA	18srRNA.R14	TTCGTCACTACCTCCCCGGGTCGGGAGTGGGTAATTTGCGCGCCTGCTGCCTTCCTTGGATGTGGTAGCCGTTTCTCAGG
18S rRNA	18srRNA.R15	CTCCAATGGATCCTCGTTAAAGGATTTAAAGTGGACTCATTCCAATTACAGGGCCTCGAAAGAGTCCTGTATTGTTATTT
18S rRNA	18srRNA.R16	CTACGAGCTTTTTAACTGCAGCAACTTTAATATACGCTATTGGAGCTGGAATTACCGCGGCTGCTGGCACCAGACTTGCC
18S rRNA	18srRNA.R17	AGGGGGCGCCGAGAGGCAAGGGGCGGGGACGGGCGGTGGCTCGCCTCGCGGCGGACCGCCCGCCCGCTCCCAAGATCCAA
18S rRNA	18srRNA.R18	GGCTCGGGCCTGCTTTGAACACTCTAATTTTTTCAAAGTAAACGCTTCGGGCCCCGCGGGACACTCAGCTAAGAGCATCG
18S rRNA	18srRNA.R19	ACCCAAAGACTTTGGTTTCCCGGAAGCTGCCCGGCGGGTCATGGGAATAACGCCGCCGCATCGCCGGTCGGCATCGTTTA
18S rRNA	18srRNA.R20	TAAGCCGCAGGCTCCACTCCTGGTGGTGCCCTTCCGTCAATTCCTTTAAGTTTCAGCTTTGCAACCATACTCCCCCCGGA
18S rRNA	18srRNA.R21	CACGGAATCGAGAAAGAGCTATCAATCTGTCAATCCTGTCCGTGTCCGGGCCGGGTGAGGTTTCCCGTGTTGAGTCAAAT
18S rRNA	18srRNA.R22	AGCATGCCAGAGTCTCGTTCGTTATCGGAATTAACCAGACAAATCGCTCCACCAACTAAGAACGGCCATGCACCACCACC
18S rRNA	18srRNA.R23	TCAATCTCGGGTGGCTGAACGCCACTTGTCCCTCTAAGAAGTTGGGGGACGCCGACCGCTCGGGGGTCGCGTAACTAGTT
18S rRNA	18srRNA.R24	AGGGTAGGCACACGCTGAGCCAGTCAGTGTAGCGCGCGTGCAGCCCCGGACATCTAAGGGCATCACAGACCTGTTATTGC
18S rRNA	18srRNA.R25	TAATGATCCTTCCGCAGGTTCACCTACGGAAACCTTGTTACGACTTTTACTTCCTCTAGATAGTCAAG
28S rRNA	28srRNA.R01	GGAATCCTGGTTAGTTTCTTTTCCTCCGCTGACTAATATGCTTAAATTCAGCGGGTCGCCACGTCTGATCTGAGGTCGCG
28S rRNA	28srRNA.R02	TTCCGTACGCCACATGTCCCGCGCCCCGCGGGGCGGGGATTCGGCGCTGGGCTCTTCCCTGTTCACTCGCCGTTACTGAG
28S rRNA	28srRNA.R03	TACCGGCCTCACACCGTCCACGGGCTGGGCCTCGATCAGAAGGACTTGGGCCCCCCACGAGCGGCGCCGGGGAGCGGGTC
28S rRNA	28srRNA.R04	TTAGATGGAGTTTACCACCCGCTTTGGGCTGCATTCCCAAGCAACCCGACTCCGGGAAGACCCGGGCGCGCGCCGGCCGC
28S rRNA	28srRNA.R05	CTTGAACTCTCTCTTCAAAGTTCTTTTCAACTTTCCCTTACGGTACTTGTTGACTATCGGTCTCGTGCCGGTATTTAGCC
28S rRNA	28srRNA.R06	GCCGGACCCGCCGCCGGGTTGAATCCTCCGGGCGGACTGCGCGGACCCCACCCGTTTACCTCTTAACGGTTTCACGCCCT
28S rRNA	28srRNA.R07	GGGGCGGCGGGGGAAGGGAGGGCGGGTGGAGGGGTCGGGAGGAACGGGGGGCGGGAAAGATCCGCCGGGCCGCCGACACG
28S rRNA	28srRNA.R08	TCCCCCGCCGACCCCACCCCCGGCCCCGCCCGCCCACCCCCGCACCCGCCGGAGCCCGCCCCCTCCGGGGAGGAGGAGGA
28S rRNA	28srRNA.R09	TCCCAGCCGTCCCGGAGCCGGTCGCGGCGCACCGCCTGGAAATGCGCCCGGCGGCGGCCGGTCGCCGGTCCGGGGGACGG
28S rRNA	28srRNA.R10	GGGGCCGGGGGGCGGAGACGGGGGAGGAGGAGGACGGACGGACGGACGGGGCCCCCCGAGCCACCTTCCCCGCCGGGCCT
28S rRNA	28srRNA.R11	CGGTCCCGCCGCCCCCGCCGCCGCCGCCACCGCCGCCGCCGCCGCCGCCCCGACCCGCGCGCCCTCCCGAGGGAGGACGC
28S rRNA	28srRNA.R12	CGGCGACGGGTCTCGCTCCCTCGGCCCCGGGATTCGGCGAGTGCTGCTGCCGGGGGGGCTGTAACACTCGGGGGGGGTTT
28S rRNA	28srRNA.R13	AGGAGACGCCGGCGCCGCGCCGGGGGAGACCCCCCTCGCGGGGATTCCCGCGGGGGTGGGCGCCGGGAGGGGGGAGAGCG
28S rRNA	28srRNA.R14	CCCGTCGCCGGGGCGGGGGCGCGGGGAGGAGGGGTGGGAGAGCGGTCGCGCCGTGGGAGGGGTGGCCCGGCCCCCCCACG
28S rRNA	28srRNA.R15	CCCCGGGCCCGACGGCGCGACCCGCCCGGGGCGCACTGGGGACAGTCCGCCCCGCCCCCCGACCCGCGCGCGGCACCCCC
28S rRNA	28srRNA.R16	CCGACGTCGCCGCCGACCCCGTGCGCTCGCTCCGCCGTCCCCCTCTTCGGGGGACGCGCGCGTGGCCCCGAGAGAACCTC
28S rRNA	28srRNA.R17	CGGCGGCTTTCGTGCGAGCCCCCGACTCGCGCACGTGTTAGACTCCTTGGTCCGTGTTTCAAGACGGGTCGGGTGGGTAG
28S rRNA	28srRNA.R18	GGTGCCCCTCGGCGGACTGGAGAGGCCTCGGGATCCCACCTCGGCCGGCGAGCGCGCCGGCCTTCACCTTCATTGCGCCA
28S rRNA	28srRNA.R19	GGCATAGTTCACCATCTTTCGGGTCCTAACACGTGCGCTCGTGCTCCACCTCCCCGGCGCGGCGGGCGAGACGGGCCGGT
28S rRNA	28srRNA.R20	TACCCAGGTCGGACGACCGATTTGCACGTCAGGACCGCTACGGACCTCCACCAGAGTTTCCTCTGGCTTCGCCCTGCCCA
28S rRNA	28srRNA.R21	TCTGCGAGAGCGCCAGCTATCCTGAGGGAAACTTCGGAGGGAACCAGCTACTAGATGGTTCGATTAGTCTTTCGCCCCTA
28S rRNA	28srRNA.R22	ATAGGTTGAGATCGTTTCGGCCCCAAGACCTCTAATCATTCGCTTTACCGGATAAAACTGCGTGGCGGGGGTGCGTCGGG
28S rRNA	28srRNA.R23	AAAGTGGCCCACTAGGCACTCGCATTCCACCCCGGCTCCACGCCAGCGAGCCGGGCTTCTTACCCATTTAAAGTTTGAGA
28S rRNA	28srRNA.R24	TTCTGGGGTCTGATGAGCGTCGGCATCGGGCGCCTTAACCCGGCGTTCGGTTCATCCCGCAGCGCCAGTTCTGCTTACCA
28S rRNA	28srRNA.R25	GCAGGTGAGTTGTTACACACTCCTTAGCGGATTCCGACTTCCATGGCCACCGTCCTGCTGTCTATATCAACCAACACCTT
28S rRNA	28srRNA.R26	CGTCCACTCTCGACTGCCGGCGACGGCCGGGTATGGGCCCGACGCTCCAGCGCCATCCATTTTCAGGGCTAGTTGATTCG
28S rRNA	28srRNA.R27	CCCACACCCCCGCCGCCGCCGCCGCCGCCGCCCTCCGACGCACACCACACGCGCGCGCGCGCCGCCGCCCCCGCCGCTCC
28S rRNA	28srRNA.R28	TCCGCGGGGCTCCGGGGGCGGGGAGCGGGGCGTGGGCGGGAGGAGGGGAGGAGGCGTGGGGGGGGGGGCGGGGGAAGGAC
28S rRNA	28srRNA.R29	CCTGCGGCGGCCTCCACCCGGGCCCGCGCCCTAGGCTTCAAGGCTCACCGCAGCGGCCCTCCTACTCGTCGCGGCGTAGC
28S rRNA	28srRNA.R30	TGCTGTTCACATGGAACCCTTCTCCACTTCGGCCTTCAAAGTTCTCGTTTGAATATTTGCTACTACCACCAAGATCTGCA
28S rRNA	28srRNA.R31	CCGAGGGCAACGGAGGCCATCGCCCGTCCCTTCGGAACGGCGCTCGCCCATCTCTCAGGACCGACTGACCCATGTTCAAC
28S rRNA	28srRNA.R32	GTTACCGCACTGGACGCCTCGCGGCGCCCATCTCCGCCACTCCGGATTCGGGGATCTGAACCCGACTCCCTTTCGATCGG
28S rRNA	28srRNA.R33	CCATTCCAGGGCGCCCTGCCCTTCACAAAGAAAAGAGAACTCTCCCCGGGGCTCCCGCCGGCTTCTCCGGGATCGGTCGC
28S rRNA	28srRNA.R34	TCAAGGGCCAGCGAGAGCTCACCGGACGCCGCCGGAACCGCGACGCTTTCCAAGGCACGGGCCCCTCTCTCGGGGCGAAC
28S rRNA	28srRNA.R35	CCAGAGGCTGTTCACCTTGGAGACCTGCTGCGGATATGGGTACGGCCCGGCGCGAGATTTACACCCTCTCCCCCGGATTT
28S rRNA	28srRNA.R36	CCCAGCCCTTAGAGCCAATCCTTATCCCGAAGTTACGGATCCGGCTTGCCGACTTCCCTTACCTACATTGTTCCAACATG
28S rRNA	28srRNA.R37	TGCCCCGGGCGTGGGGGGGGCGCGCGCCTCGTCCAGCCGCGGCGCGCGCCCAGCCCCGCTTCGCGCCCCAGCCCGACCGA
28S rRNA	28srRNA.R38	AGAGAGAGAGAGAGAGGGCGCGGGGTGGGGAGGGAGCGAGCGGCGCGCGCGGGTGGGGCGGGGGAGGGCCGCGAGGGGGG
28S rRNA	28srRNA.R39	CCTGCCGCCCCGACCCTTCTCCCCCCGCCGCGCCCCCACGCGGCGCTCCCCCGGGGAGGGGGGAGGACGGGGAGCGGGGG
28S rRNA	28srRNA.R40	GCCGCCGGCCCCCCGGGTCCCCGGGGCCCCCCTCGCGGGGACCTGCCCCCGCCGGCCGCCCCGGCGGCCGCCGCGCGGCC
28S rRNA	28srRNA.R41	CTCCCCGGGGGCGGCCGCGACGCCCGCCGCAGCTGGGGCGATCCACGGGAAGGGCCCGGCTCGCGTCCAGAGTCCGCGCC
28S rRNA	28srRNA.R42	CGACCGCTCCCGCCCCCAGCGGACGCGCGCGCGACCGAGACGTGGGGTGGGGGTGGGGGGCGCGCCGCGCCGCCGCCGGG
28S rRNA	28srRNA.R43	GAACGGGGGGCGGACGGGGCCGGGGGGGTAGGGCGGGGGGACGAACCGCCCCGCCCCGCCGCCCGCCGACCGCCGCCGCC
28S rRNA	28srRNA.R44	GGCGGACCCGGCGGGGGGGACCGGCCCGCGGCCCCTCCGCCGCCTGCCGCCGCCGCCGCCGCGCGCCGAGGAGGAGGGGG
28S rRNA	28srRNA.R45	ATTCCCCTGGTCCGCACCAGTTCTAAGTCGGCTGCTAGGCGCCGGCCGAGGCGAGGCGCGCGCGGAACCGCGGCCCCGGG
28S rRNA	28srRNA.R46	TCAGAGCACTGGGCAGAAATCACATCGCGTCAACACCCGCCGCGGGCCTTCGCGATGCTTTGTTTTAATTAAACAGTCGG
28S rRNA	28srRNA.R47	GAGGCATTTGGCTACCTTAAGAGAGTCATAGTTACTCCCGCCGTTTACCCGCGCTTCATTGAATTTCTTCACTTTGACAT
28S rRNA	28srRNA.R48	TGGCTGTGGTTTCGCTGGATAGTAGGTAGGGACAGTGGGAATCTCGTTCATCCATTCATGCGCGTCACTAATTAGATGAC
28S rRNA	28srRNA.R49	CATGTCTCTTCACCGTGCCAGACTAGAGTCAAGCTCAACAGGGTCTTCTTTCCCCGCTGATTCCGCCAAGCCCGTTCCCT
28S rRNA	28srRNA.R50	CAGGGCCGCGGACCCCGCCCCGGGCCCCTCGCGGGGACACCGGGGGGGCGCCGGGGGCCTCCCACTTATTCTACACCTCT
28S rRNA	28srRNA.R51	AGAGCCCCTCGGGCTCGCCCCCCCGCCTCACCGGGTCAGTGAAAAAACGATCAGAGTAGTGGTATTTCACCGGCGGCCCG
28S rRNA	28srRNA.R52	CGCCCCAGTCAAACTCCCCACCTGGCACTGTCCCCGGAGCGGGTCGCGCCCGGCCGGGCGGGCGCTTGGCGCCAGAAGCG
28S rRNA	28srRNA.R53	TTGCCCTTCTGCTCCACGGGAGGTTTCTGTCCTCCCTGAGCTCGCCTTAGGACACCTGCGTTACCGTTTGACAGGTGTAC
28S rRNA	28srRNA.R54	AAACCCAAAAGGTCAGAAGGATCGTGAGGCCCCGCTTTCACGGTCTGTATTCGTACTGAAAATCAAGATCAAGCGAGCTT
28S rRNA	28srRNA.R55	CAAAAAGCGACGTCGCTATGAACGCTTGGCCGCCACAAGCCAGTTATCCCTGTGGTAACTTTTCTGACACCTCCTGCTTA
28S rRNA	28srRNA.R56	CGTTCCCTATTAGTGGGTGAACAATCCAACGCTTGGCGAATTCTGCTTCACAATGATAGGAAGAGCCGACATCGAAGGAT
28S rRNA	28srRNA.R57	CTGAGCAGGATTACCATGGCAACAACACATCATCAGTAGGGTAAAACTAACCTGTCTCACGACGGTCTAAACCCAGCTCA
28S rRNA	28srRNA.R58	CCCACAGATGGTAGCTTCGCCCCATTGGCTCCTCAGCCAAGCACATACACCAAATGTCTGAACCTGCGGTTCCTCTCGTA
28S rRNA	28srRNA.R59	CCGAGGCCAACCGAGGCTCCGCGGCGCTGCCGTATCGTTCGCCTGGGCGGGATTCTGACTTAGAGGCGTTCAGTCATAAT
28S rRNA	28srRNA.R60	GCGGGGCACGCGCCCTCCCGCGGCGGGGCGCGTGGAGGGGGGGGCGGCCCGCCGGCGGGGACAGGCGGGGGACCGGCTAT
28S rRNA	28srRNA.R61	AGGGGGCGGCCGCCTTTCCGGCCGCGCCCCGTTTCCCAGGACGAAGGGCACTCCGCACCGGACCCCGGTCCCGGCGCGCG
28S rRNA	28srRNA.R62	CGAAACCCCGACCCAGAAGCAGGTCGTCTACGAATGGTTTAGCGCCAGGTTCCCCACGAACGTGCGGTGCGTGACGGGCG
28S rRNA	28srRNA.R63	GACAAACCCTTGTGTCGAGGGCTGACTTTCAATAGATCGCAGCGAGGGAGCTGCTCTGCTACGTA
