# Supplementary material for: Selective Depletion of rRNA Enables Whole Transcriptome Profiling of Archival Fixed Tissue
Source: PLoS One. 2012 Aug 10;7(8):e42882. doi: 10.1371/journal.pone.0042882 (PMC3416766; doi:10.1371/journal.pone.0042882)
Supplement: Table S2 — DNA probes used for SDRNA2 only. (XLSX) [file pone.0042882.s005.xlsx]

## Sheet: Table S2
DNA Probes used for SDRNA2 Only
Target	Name	Sequence (5'-3')
12S rRNA	RNR1.r1	GTTCGTCCAAGTGCACTTTCCAGTACACTTACCATGTTACGACTTGTCTCCTCTATATAAATGCGTAGGGGTTTTAGTTA
12S rRNA	RNR1.r2	AATGTCCTTTGAAGTATACTTGAGGAGGGTGACGGGCGGTGTGTACGCGCTTCAGGGCCCTGTTCAACTAAGCACTCTAC
12S rRNA	RNR1.r3	TCTTAGTTTACTGCTAAATCCACCTTCGACCCTTAAGTTTCATAAGGGCTATCGTAGTTTTCTGGGGTAGAAAATGTAGC
12S rRNA	RNR1.r4	CCATTTCTTGCCACCTCATGGGCTACACCTTGACCTAACGTCTTTACGTGGGTACTTGCGCTTACTTTGTAGCCTTCATC
12S rRNA	RNR1.r5	AGGGTTTGCTGAAGATGGCGGTATATAGGCTGAGCAAGAGGTGGTGAGGTTGATCGGGGTTTATCGATTACAGAACAGGC
12S rRNA	RNR1.r6	TCCTCTAGAGGGATATGAAGCACCGCCAGGTCCTTTGAGTTTTAAGCTGTGGCTCGTAGTGTTCTGGCGAGCAGTTTTGT
12S rRNA	RNR1.r7	TGATTTAACTGTTGAGGTTTAGGGCTAAGCATAGTGGGGTATCTAATCCCAGTTTGGGTCTTAGCTATTGTGTGTTCAGA
12S rRNA	RNR1.r8	TATGTTAAAGCCACTTTCGTAGTCTATTTTGTGTCAACTGGAGTTTTTTACAACTCAGGTGAGTTTTAGCTTTATTGGGG
12S rRNA	RNR1.r9	AGGGGGTGATCTAAAACACTCTTTACGCCGGCTTCTATTGACTTGGGTTAATCGTGTGACCGCGGTGGCTGGCACGAAAT
12S rRNA	RNR1.r10	TGACCAACCCTGGGGTTAGTATAGCTTAGTTAAACTTTCGTTTATTGCTAAAGGTTAATCACTGCTGTTTCCCGTGGGGG
12S rRNA	RNR1.r11	TGTGGCTAGGCTAAGCGTTTTGAGCTGCATTGCTGCGTGCTTGATGCTTGTTCCTTTTGATCGTGGTGATTTAGAGGGTG
12S rRNA	RNR1.r12	AACTCACTGGAACGGGGATGCTTGCATGTGTAATCTTACTAAGAGCTAATAGAAAGGCTAGGACCAAACCTATT
16S rRNA	RNR2.r1	AAACCCTGTTCTTGGGTGGGTGTGGGTATAATACTAAGTTGAGATGATATCATTTACGGGGGAAGGCGCTTTGTGAAGTA
16S rRNA	RNR2.r2	GGCCTTATTTCTCTTGTCCTTTCGTACAGGGAGGAATTTGAANGTAGATAGAAACCGACCTGGATTACTCCGGTCTGAAC
16S rRNA	RNR2.r3	TCAGATCACGTAGGACTTTAATCGTTGAACAAACGAACCTTTAATAGCGGCTGCACCATCGGGATGTCCTGATCCAACAT
16S rRNA	RNR2.r4	CGAGGTCGTAAACCCTATTGTTGATATGGACTCTAGAATAGGATTGCGCTGTTATCCCTAGGGTAACTTGTTCCGTTGGT
16S rRNA	RNR2.r5	CAAGTTATTGGATCAATTGAGTATAGTAGTTCGCTTTGACTGGTGAAGTCTTAGCATGTACTGCTCGGAGGTTGGGTTCT
16S rRNA	RNR2.r6	GCTCCGAGGTCGCCCCAACCGAAATTTTTAATGCAGGTTTGGTAGTTTAGGACCTGTGGGTTTGTTAGGTACTGTTTGCA
16S rRNA	RNR2.r7	TTAATAAATTAAAGCTCCATAGGGTCTTCTCGTCTTGCTGTGTTATGCCCGCCTCTTCACGGGCAGGTCAATTTCACTGG
16S rRNA	RNR2.r8	TTAAAAGTAAGAGACAGCTGAACCCTCGTGGAGCCATTCATACAGGTCCCTATTTAAGGAACAAGTGATTATGCTACCTT
16S rRNA	RNR2.r9	TGCACGGTTAGGGTACCGCGGCCGTTAAACATGTGTCACTGGGCAGGCGGTGCCTCTAATACTGGTGATGCTAGAGGTGA
16S rRNA	RNR2.r10	TGTTTTTGGTAAACAGGCGGGGTAAGATTTGCCGAGTTCCTTTTACTTTTTTTAACCTTTCCTTATGAGCATGCCTGTGT
16S rRNA	RNR2.r11	TGGGTTGACAGTGAGGGTAATAATGACTTGTTGGTTGATTGTAGATATTGGGCTGTTAATTGTCAGTTCAGTGTTTTAAT
16S rRNA	RNR2.r12	CTGACGCAGGCTTATGCGGAGGAGAATGTTTTCATGTTACTTATACTAACATTAGTTCTTCTATAGGGTGATAGATTGGT
16S rRNA	RNR2.r13	CCAATTGGGTGTGAGGAGTTCAGTTATATGTTTGGGATTTTTTAGGTAGTGGGTGTTGAGCTTGAACGCTTTCTTAATTG
16S rRNA	RNR2.r14	GTGGCTGCTTTTAGGCCTACTATGGGTGTTAAATTTTTTACTCTCTCTACAAGGTTTTTTCCTAGTGTCCAAAGAGCTGT
16S rRNA	RNR2.r15	TCCTCTTTGGACTAACAGTTAAATTTACAAGGGGATTTAGAGGGTTCTGTGGGCAAATTTAAAGTTGAACTAAGATTCTA
16S rRNA	RNR2.r16	TCTTGGACAACCAGCTATCACCAGGCTCGGTAGGTTTGTCGCCTCTACCTATAAATCTTCCCACTATTTTGCTACATAGA
16S rRNA	RNR2.r17	CGGGTGTGCTCTTTTAGCTGTTCTTAGGTAGCTCGTCTGGTTTCGGGGGTCTTAGCTTTGGCTCTCCTTGCAAAGTTATT
16S rRNA	RNR2.r18	TCTAGTTAATTCATTATGCAGAAGGTATAGGGGTTAGTCCTTGCTATATTATGCTTGGTTATAATTTTTCATCTTTCCCT
16S rRNA	RNR2.r19	TGCGGTACTATATCTATTGCGCCAGGTTTCAATTTCTATCGCCTATACTTTATTTGGGTAAATGGTTTGGCTAAGGTTGT
16S rRNA	RNR2.r20	CTGGTAGTAAGGTGGAGTGGGTTTGGGGCTAGGTTTAGC
5.8S rRNA	5_8srRNA.r1	CCTGCAATTCACATTAATTCTCGCAGCTAGCTGCGTTCTTCATCGACGCACGAGCCGAGTGATCCACCGCTAAGAGTC
5.8S rRNA	5_8srRNA.r2	AAGCGACGCTCAGACAGGCGTAGCCCCGGGAGGAACCCGGGGCCGCAAGTGCGTTCGAAGTGTCGATGATCAATGTGT
