# Supplementary material for: Selective Depletion of rRNA Enables Whole Transcriptome Profiling of Archival Fixed Tissue
Source: PLoS One. 2012 Aug 10;7(8):e42882. doi: 10.1371/journal.pone.0042882 (PMC3416766; doi:10.1371/journal.pone.0042882)
Supplement: Table S3 — Summary of read level and gene level data. Read lengths following adapter trimming are reported. FFPE - formalin-fixed, paraffin-embedded. FF - fresh frozen. Read level data is reported as a percentage of uniquely-mapped reads. SDRNA and SDRNA2 only homologs – genes homologous to SDRNA or SDRNA2 probes based on BLAST. (XLSX) [file pone.0042882.s006.xlsx]

## Sheet: Table S3
Read Level and Gene Level Summary Statistics											Read Level Data									Gene Level Data
Unique Library ID	Unique Sample ID	Tissue Treatment	Tissue Type	Depletion Method	Library Method	Platform	Genome	read length	total reads	% total reads uniquely mapped	exonic	intergenic	intronic	Targeted rRNAs	Total rRNAs	Targeted mito	Total mito	SDRNA homologs	SDRNA2 only homologs	Total Genes	% genes not reporting	% genes ≥ 1 read	% genes ≥ 10 reads
Library_01	Sample_01	FFPE	breast tumor pool	SDRNA1	Illumina	GAIIx	hg 18	36	20778050	0.6783	0.287657	0.146552	0.407095	0.0378348	0.098183	NA	0.0605318	0.000691063	2.46208e-05	21526	0.162641	0.837359	0.683313
Library_02	Sample_01	FFPE	breast tumor pool	untreated	Illumina	GAIIx	hg 18	36	28025533	0.7692	0.0967604	0.0963847	0.202474	NA	0.556163	NA	0.0484293	0.000192907	3.47911e-06	21526	0.215925	0.784075	0.598253
Library_03	Sample_01	FFPE	breast tumor pool	SDRNA2	ScriptSeq™	HiSeq 2000	hg 18	36	53819404	0.7895	0.316578	0.127311	0.537067	0.00145365	0.00313538	5.32666e-05	0.0159743	0.000697132	1.97692e-05	21526	0.107916	0.892084	0.756899
Library_04	Sample_01	FFPE	breast tumor pool	SDRNA1	ScriptSeq™	HiSeq 2000	hg 18	36	72338218	0.7698	0.260529	0.192695	0.430769	0.0106347	0.0120249	NA	0.103949	0.000631873	0.000296251	21526	0.100948	0.899052	0.767072
Library_05	Sample_02	FF	breast normal	polyA+	Illumina	GAIIx	hg 18	36	23552582	0.746	0.729569	0.0805422	0.134197	NA	0.00887077	NA	0.0465571	0.00205688	6.68176e-05	21526	0.166822	0.833178	0.720478
Library_06	Sample_02	FF	breast normal	SDRNA1	Illumina	GAIIx	hg 18	36	28905600	0.6975	0.240465	0.140999	0.266522	0.00535217	0.254158	NA	0.0982495	0.000625364	1.67645e-05	21526	0.166682	0.833318	0.687819
Library_07	Sample_02	FF	breast normal	SDRNA2	Illumina	HiSeq 2000	hg 19	50	74540370	0.599654	0.476574	0.0996086	0.36176	0.00335767	0.0518479	0.00213739	0.00982558	0.00125435	5.79886e-05	22335	0.148019	0.851981	0.7379
Library_08	Sample_02	FF	breast normal	untreated	Illumina	HiSeq 2000	hg 19	50	52521772	0.725471	0.0244973	0.0136482	0.0182156	NA	0.93225	NA	0.0113833	5.04097e-05	2.07333e-06	22335	0.294023	0.705977	0.436087
