# Supplementary material for: Selective Depletion of rRNA Enables Whole Transcriptome Profiling of Archival Fixed Tissue
Source: PLoS One. 2012 Aug 10;7(8):e42882. doi: 10.1371/journal.pone.0042882 (PMC3416766; doi:10.1371/journal.pone.0042882)
Supplement: Table S4 — SDRNA probes with homology to RefSeq genes. Probes were BLASTed against Human RefSeq. Probes with at least 50% nucleotide identity are listed. (XLSX) [file pone.0042882.s007.xlsx]

## Sheet: Table S4
SDRNA Probes with Homology to RefSeq Genes
Category	Target	Probe	Gene	%identity
SDRNA homolog	18S rRNA	18srRNA.R07	HEATR3	0.53
SDRNA homolog	18S rRNA	18srRNA.R07	KHDRBS3	0.51
SDRNA homolog	28S rRNA	28srRNA.R45	ACVR1B	0.88
SDRNA homolog	28S rRNA	28srRNA.R62	ADRB1	0.65
SDRNA homolog	28S rRNA	28srRNA.R62	ADRBK2	0.61
SDRNA homolog	28S rRNA	28srRNA.R52	ANKRD13B	0.91
SDRNA homolog	28S rRNA	28srRNA.R37	AR	0.65
SDRNA homolog	28S rRNA	28srRNA.R46	ARRB1	0.66
SDRNA homolog	28S rRNA	28srRNA.R20	ASTN1	0.65
SDRNA homolog	28S rRNA	28srRNA.R54	BCR	0.6
SDRNA homolog	28S rRNA	28srRNA.R52	CLEC2L	0.71
SDRNA homolog	28S rRNA	28srRNA.R45	CMTM4	0.88
SDRNA homolog	28S rRNA	28srRNA.R54	CSNK1E	0.57
SDRNA homolog	28S rRNA	28srRNA.R45	CXXC4	0.97
SDRNA homolog	28S rRNA	28srRNA.R39	EEFIA2	0.88
SDRNA homolog	28S rRNA	28srRNA.R20	EEFIA2	0.78
SDRNA homolog	28S rRNA	28srRNA.R37	EXOC3	0.73
SDRNA homolog	28S rRNA	28srRNA.R36	FBLL1	0.73
SDRNA homolog	28S rRNA	28srRNA.R46	FBX046	0.71
SDRNA homolog	28S rRNA	28srRNA.R45	FMR1	0.88
SDRNA homolog	28S rRNA	28srRNA.R37	FMR1	0.85
SDRNA homolog	28S rRNA	28srRNA.R54	GEF	0.75
SDRNA homolog	28S rRNA	28srRNA.R30	GPR180	0.81
SDRNA homolog	28S rRNA	28srRNA.R05	GRIN1	0.67
SDRNA homolog	28S rRNA	28srRNA.R08	GTF3C4	0.51
SDRNA homolog	28S rRNA	28srRNA.R61	ITPR3	0.5
SDRNA homolog	28S rRNA	28srRNA.R46	KAT2B	0.68
SDRNA homolog	28S rRNA	28srRNA.R52	KCNK3	0.9
SDRNA homolog	28S rRNA	28srRNA.R22	KCNMB4	0.66
SDRNA homolog	28S rRNA	28srRNA.R37	KIF3B	0.67
SDRNA homolog	28S rRNA	28srRNA.R24	KRR1	0.83
SDRNA homolog	28S rRNA	28srRNA.R20	LIMS1	0.78
SDRNA homolog	28S rRNA	28srRNA.R52	LMTK3	0.71
SDRNA homolog	28S rRNA	28srRNA.R41	LOC100130155	0.51
SDRNA homolog	28S rRNA	28srRNA.R60	LPPR3	0.52
SDRNA homolog	28S rRNA	28srRNA.R08	MAP3K10	0.51
SDRNA homolog	28S rRNA	28srRNA.R09	MAP7D2	0.52
SDRNA homolog	28S rRNA	28srRNA.R62	MAZ	0.55
SDRNA homolog	28S rRNA	28srRNA.R54	NIPA1	0.8
SDRNA homolog	28S rRNA	28srRNA.R52	PAPPA	0.95
SDRNA homolog	28S rRNA	28srRNA.R26	PCSK6	0.7
SDRNA homolog	28S rRNA	28srRNA.R36	PLSCR3	0.7
SDRNA homolog	28S rRNA	28srRNA.R36	PVRA	0.68
SDRNA homolog	28S rRNA	28srRNA.R63	SELS	0.9
SDRNA homolog	28S rRNA	28srRNA.R45	SETD1A	0.51
SDRNA homolog	28S rRNA	28srRNA.R45	TBX20	0.5
SDRNA homolog	28S rRNA	28srRNA.R55	TEX101	0.97
SDRNA homolog	28S rRNA	28srRNA.R56	TEX101	0.97
SDRNA homolog	28S rRNA	28srRNA.R25	TEX101	0.95
SDRNA homolog	28S rRNA	28srRNA.R45	TMEM189	0.53
SDRNA homolog	28S rRNA	28srRNA.R26	TMEM8B	0.57
SDRNA homolog	28S rRNA	28srRNA.R62	TPM4	0.65
SDRNA homolog	28S rRNA	28srRNA.R58	UBE2M	0.57
SDRNA homolog	28S rRNA	28srRNA.R46	UNC119B	0.77
SDRNA homolog	28S rRNA	28srRNA.R46	VGF	0.77
SDRNA homolog	28S rRNA	28srRNA.R62	Z1C2	0.62
SDRNA homolog	28S rRNA	28srRNA.R11	ZMYND19	0.52
SDRNA homolog	28S rRNA	28srRNA.R08	ZNF628	0.58
SDRNA2 only homolog	16S rRNA	RNR2.r5	MIR4485	0.71
SDRNA2 only homolog	16S rRNA	RNR2.r1	MTRNR2L1	0.98
SDRNA2 only homolog	16S rRNA	RNR2.r2	MTRNR2L1	1
SDRNA2 only homolog	16S rRNA	RNR2.r3	MTRNR2L1	0.97
SDRNA2 only homolog	16S rRNA	RNR2.r4	MTRNR2L1	1
SDRNA2 only homolog	16S rRNA	RNR2.r5	MTRNR2L1	0.97
SDRNA2 only homolog	16S rRNA	RNR2.r6	MTRNR2L1	0.96
SDRNA2 only homolog	16S rRNA	RNR2.r7	MTRNR2L1	1
SDRNA2 only homolog	16S rRNA	RNR2.r8	MTRNR2L1	0.98
SDRNA2 only homolog	16S rRNA	RNR2.r9	MTRNR2L1	0.98
SDRNA2 only homolog	16S rRNA	RNR2.r10	MTRNR2L1	0.96
SDRNA2 only homolog	16S rRNA	RNR2.r11	MTRNR2L1	1
SDRNA2 only homolog	16S rRNA	RNR2.r12	MTRNR2L1	1
SDRNA2 only homolog	16S rRNA	RNR2.r13	MTRNR2L1	0.98
SDRNA2 only homolog	16S rRNA	RNR2.r14	MTRNR2L1	1
SDRNA2 only homolog	16S rRNA	RNR2.r15	MTRNR2L1	1
SDRNA2 only homolog	16S rRNA	RNR2.r16	MTRNR2L1	1
SDRNA2 only homolog	16S rRNA	RNR2.r17	MTRNR2L1	0.96
SDRNA2 only homolog	16S rRNA	RNR2.r18	MTRNR2L1	1
SDRNA2 only homolog	16S rRNA	RNR2.r19	MTRNR2L1	0.97
SDRNA2 only homolog	16S rRNA	RNR2.r1	MTRNR2L10	0.98
SDRNA2 only homolog	16S rRNA	RNR2.r2	MTRNR2L10	1
SDRNA2 only homolog	16S rRNA	RNR2.r3	MTRNR2L10	0.92
SDRNA2 only homolog	16S rRNA	RNR2.r4	MTRNR2L10	0.98
SDRNA2 only homolog	16S rRNA	RNR2.r5	MTRNR2L10	1
SDRNA2 only homolog	16S rRNA	RNR2.r7	MTRNR2L10	1
SDRNA2 only homolog	16S rRNA	RNR2.r11	MTRNR2L10	1
SDRNA2 only homolog	16S rRNA	RNR2.r12	MTRNR2L10	0.97
SDRNA2 only homolog	16S rRNA	RNR2.r13	MTRNR2L10	0.78
SDRNA2 only homolog	16S rRNA	RNR2.r14	MTRNR2L10	1
SDRNA2 only homolog	16S rRNA	RNR2.r15	MTRNR2L10	1
SDRNA2 only homolog	16S rRNA	RNR2.r16	MTRNR2L10	1
SDRNA2 only homolog	16S rRNA	RNR2.r17	MTRNR2L10	0.93
SDRNA2 only homolog	16S rRNA	RNR2.r5	MTRNR2L2	1
SDRNA2 only homolog	16S rRNA	RNR2.r6	MTRNR2L2	0.96
SDRNA2 only homolog	16S rRNA	RNR2.r7	MTRNR2L2	1
SDRNA2 only homolog	16S rRNA	RNR2.r8	MTRNR2L2	1
SDRNA2 only homolog	16S rRNA	RNR2.r9	MTRNR2L2	1
SDRNA2 only homolog	16S rRNA	RNR2.r10	MTRNR2L2	1
SDRNA2 only homolog	16S rRNA	RNR2.r14	MTRNR2L2	1
SDRNA2 only homolog	16S rRNA	RNR2.r15	MTRNR2L2	1
SDRNA2 only homolog	16S rRNA	RNR2.r16	MTRNR2L2	1
SDRNA2 only homolog	16S rRNA	RNR2.r17	MTRNR2L2	1
SDRNA2 only homolog	16S rRNA	RNR2.r18	MTRNR2L2	1
SDRNA2 only homolog	16S rRNA	RNR2.r19	MTRNR2L2	1
SDRNA2 only homolog	16S rRNA	RNR2.r20	MTRNR2L2	0.66
SDRNA2 only homolog	16S rRNA	RNR2.r1	MTRNR2L3	0.98
SDRNA2 only homolog	16S rRNA	RNR2.r2	MTRNR2L3	0.97
SDRNA2 only homolog	16S rRNA	RNR2.r4	MTRNR2L3	1
SDRNA2 only homolog	16S rRNA	RNR2.r5	MTRNR2L3	0.98
SDRNA2 only homolog	16S rRNA	RNR2.r7	MTRNR2L3	0.98
SDRNA2 only homolog	16S rRNA	RNR2.r8	MTRNR2L3	0.9
SDRNA2 only homolog	16S rRNA	RNR2.r9	MTRNR2L3	0.96
SDRNA2 only homolog	16S rRNA	RNR2.r11	MTRNR2L3	1
SDRNA2 only homolog	16S rRNA	RNR2.r12	MTRNR2L3	0.96
SDRNA2 only homolog	16S rRNA	RNR2.r13	MTRNR2L3	0.82
SDRNA2 only homolog	16S rRNA	RNR2.r14	MTRNR2L3	1
SDRNA2 only homolog	16S rRNA	RNR2.r15	MTRNR2L3	1
SDRNA2 only homolog	16S rRNA	RNR2.r17	MTRNR2L3	0.61
SDRNA2 only homolog	16S rRNA	RNR2.r18	MTRNR2L3	0.9
SDRNA2 only homolog	16S rRNA	RNR2.r19	MTRNR2L3	0.53
SDRNA2 only homolog	16S rRNA	RNR2.r2	MTRNR2L4	0.97
SDRNA2 only homolog	16S rRNA	RNR2.r4	MTRNR2L4	0.98
SDRNA2 only homolog	16S rRNA	RNR2.r5	MTRNR2L4	0.92
SDRNA2 only homolog	16S rRNA	RNR2.r11	MTRNR2L4	1
SDRNA2 only homolog	16S rRNA	RNR2.r12	MTRNR2L4	0.88
SDRNA2 only homolog	16S rRNA	RNR2.r13	MTRNR2L4	0.85
SDRNA2 only homolog	16S rRNA	RNR2.r14	MTRNR2L4	0.96
SDRNA2 only homolog	16S rRNA	RNR2.r15	MTRNR2L4	1
SDRNA2 only homolog	16S rRNA	RNR2.r2	MTRNR2L5	1
SDRNA2 only homolog	16S rRNA	RNR2.r4	MTRNR2L5	1
SDRNA2 only homolog	16S rRNA	RNR2.r5	MTRNR2L5	1
SDRNA2 only homolog	16S rRNA	RNR2.r8	MTRNR2L5	0.85
SDRNA2 only homolog	16S rRNA	RNR2.r10	MTRNR2L5	0.83
SDRNA2 only homolog	16S rRNA	RNR2.r11	MTRNR2L5	0.91
SDRNA2 only homolog	16S rRNA	RNR2.r12	MTRNR2L5	0.95
SDRNA2 only homolog	16S rRNA	RNR2.r13	MTRNR2L5	0.85
SDRNA2 only homolog	16S rRNA	RNR2.r14	MTRNR2L5	1
SDRNA2 only homolog	16S rRNA	RNR2.r15	MTRNR2L5	0.97
SDRNA2 only homolog	16S rRNA	RNR2.r17	MTRNR2L5	0.93
SDRNA2 only homolog	16S rRNA	RNR2.r18	MTRNR2L5	0.96
SDRNA2 only homolog	16S rRNA	RNR2.r19	MTRNR2L5	1
SDRNA2 only homolog	16S rRNA	RNR2.r2	MTRNR2L6	1
SDRNA2 only homolog	16S rRNA	RNR2.r3	MTRNR2L6	0.91
SDRNA2 only homolog	16S rRNA	RNR2.r4	MTRNR2L6	1
SDRNA2 only homolog	16S rRNA	RNR2.r5	MTRNR2L6	1
SDRNA2 only homolog	16S rRNA	RNR2.r6	MTRNR2L6	0.83
SDRNA2 only homolog	16S rRNA	RNR2.r7	MTRNR2L6	1
SDRNA2 only homolog	16S rRNA	RNR2.r8	MTRNR2L6	0.98
SDRNA2 only homolog	16S rRNA	RNR2.r9	MTRNR2L6	0.98
SDRNA2 only homolog	16S rRNA	RNR2.r10	MTRNR2L6	0.97
SDRNA2 only homolog	16S rRNA	RNR2.r12	MTRNR2L6	0.97
SDRNA2 only homolog	16S rRNA	RNR2.r13	MTRNR2L6	0.78
SDRNA2 only homolog	16S rRNA	RNR2.r14	MTRNR2L6	0.95
SDRNA2 only homolog	16S rRNA	RNR2.r15	MTRNR2L6	1
SDRNA2 only homolog	16S rRNA	RNR2.r16	MTRNR2L6	1
SDRNA2 only homolog	16S rRNA	RNR2.r17	MTRNR2L6	0.98
SDRNA2 only homolog	16S rRNA	RNR2.r18	MTRNR2L6	1
SDRNA2 only homolog	16S rRNA	RNR2.r19	MTRNR2L6	1
SDRNA2 only homolog	16S rRNA	RNR2.r2	MTRNR2L7	0.83
SDRNA2 only homolog	16S rRNA	RNR2.r4	MTRNR2L7	0.98
SDRNA2 only homolog	16S rRNA	RNR2.r5	MTRNR2L7	0.98
SDRNA2 only homolog	16S rRNA	RNR2.r7	MTRNR2L7	0.88
SDRNA2 only homolog	16S rRNA	RNR2.r8	MTRNR2L7	0.98
SDRNA2 only homolog	16S rRNA	RNR2.r9	MTRNR2L7	0.96
SDRNA2 only homolog	16S rRNA	RNR2.r11	MTRNR2L7	0.93
SDRNA2 only homolog	16S rRNA	RNR2.r12	MTRNR2L7	0.95
SDRNA2 only homolog	16S rRNA	RNR2.r13	MTRNR2L7	0.82
SDRNA2 only homolog	16S rRNA	RNR2.r14	MTRNR2L7	1
SDRNA2 only homolog	16S rRNA	RNR2.r15	MTRNR2L7	1
SDRNA2 only homolog	16S rRNA	RNR2.r16	MTRNR2L7	1
SDRNA2 only homolog	16S rRNA	RNR2.r17	MTRNR2L7	1
SDRNA2 only homolog	16S rRNA	RNR2.r18	MTRNR2L7	0.98
SDRNA2 only homolog	16S rRNA	RNR2.r19	MTRNR2L7	1
SDRNA2 only homolog	16S rRNA	RNR2.r3	MTRNR2L8	0.97
SDRNA2 only homolog	16S rRNA	RNR2.r4	MTRNR2L8	1
SDRNA2 only homolog	16S rRNA	RNR2.r5	MTRNR2L8	1
SDRNA2 only homolog	16S rRNA	RNR2.r6	MTRNR2L8	0.96
SDRNA2 only homolog	16S rRNA	RNR2.r7	MTRNR2L8	1
SDRNA2 only homolog	16S rRNA	RNR2.r8	MTRNR2L8	0.98
SDRNA2 only homolog	16S rRNA	RNR2.r9	MTRNR2L8	1
SDRNA2 only homolog	16S rRNA	RNR2.r10	MTRNR2L8	1
SDRNA2 only homolog	16S rRNA	RNR2.r12	MTRNR2L8	0.78
SDRNA2 only homolog	16S rRNA	RNR2.r13	MTRNR2L8	0.98
SDRNA2 only homolog	16S rRNA	RNR2.r14	MTRNR2L8	1
SDRNA2 only homolog	16S rRNA	RNR2.r15	MTRNR2L8	1
SDRNA2 only homolog	16S rRNA	RNR2.r16	MTRNR2L8	1
SDRNA2 only homolog	16S rRNA	RNR2.r17	MTRNR2L8	1
SDRNA2 only homolog	16S rRNA	RNR2.r18	MTRNR2L8	1
SDRNA2 only homolog	16S rRNA	RNR2.r19	MTRNR2L8	1
SDRNA2 only homolog	16S rRNA	RNR2.r20	MTRNR2L8	0.64
SDRNA2 only homolog	16S rRNA	RNR2.r18	MTRNRL3	0.52
SDRNA2 only homolog	16S rRNA	RNR2.r20	TOLLIP	0.66
